# Supplementary material for: Mapping the inter- and intra-genic codon-usage landscape in Homo sapiens
Source: NAR Genom Bioinform. 2026 Mar 3;8(1):lqag024. doi: 10.1093/nargab/lqag024 (PMC12954173; doi:10.1093/nargab/lqag024)
Supplement: lqag024_Supplemental_Files [file lqag024_supplemental_files.zip]

Archive with 3 entries (3 files):
- Full_Figure_S3.pdf
- S1_A-J_Full.pdf
- S2_A-J_Full.pdf
